# Supplementary material for: Neck sensor-supported hyoid bone movement tracking during swallowing
Source: R Soc Open Sci. 2019 Jul 10;6(7):181982. doi: 10.1098/rsos.181982 (PMC6689594; doi:10.1098/rsos.181982)
Supplement: Average ROP grouped by history of stroke and gender [file rsos181982supp1.xlsx]

## Sheet: Sheet1
	Without history of stroke	With history of stroke	Overall
Overall ROP	0.5271	0.4825	0.5161
Sample number	301	99	400
Male (ROP)	0.4991	0.4425	0.4819
Sample number	164	71	235
Female (ROP)	0.5609	0.5842	0.5648
Sample number	137	28	165
