# Supplementary material for: Neck sensor-supported hyoid bone movement tracking during swallowing
Source: R Soc Open Sci. 2019 Jul 10;6(7):181982. doi: 10.1098/rsos.181982 (PMC6689594; doi:10.1098/rsos.181982)
Supplement: Hyoid bone movement label [file rsos181982supp3.xlsx]

## Sheet: Sheet1
	Predicted Hyoid bone movement (X-axis)	Predicted Hyoid bone movement (Y-axis)	Hyoid bone movement, labeled by human rater 1 (X-axis)	Hyoid bone movement, labeled by human rater 1 (Y-axis)	Hyoid bone movement, labeled by human rater 2 (X-axis)	Hyoid bone movement, labeled by human rater 2 (Y-axis)
	0	0	0	0	0	0
	-6	-2	-1	-3	-5	3
	-11	-3	-4	-1	-12	-1
	-16	-4	-6	-3	-11	-2
	-20	-5	-10	-5	-11	-3
	-23	-5	-12	-4	-16	-9
	-26	-5	-14	-7	-15	-8
	-28	-5	-14	-7	-14	-8
	-29	-5	-14	-7	-19	-7
	-30	-5	-16	-9	-15	-3
	-31	-5	-16	-9	-19	-7
	-31	-4	-19	-5	-21	-3
	-31	-3	-21	-1	-27	-10
	-30	-1	-22	0	-28	-1
	-28	2	-22	0	-31	-1
	-25	4	-22	5	-31	1
	-23	7	-24	9	-32	8
	-19	10	-24	9	-29	10
	-16	13	-25	16	-27	13
	-12	16	-20	18	-24	15
	-8	19	-20	18	-24	14
	-4	21	-16	18	-22	15
	-2	23	-16	18	-19	15
	0	24	-8	21	-16	19
	1	25	-7	22	-9	24
	1	25	-6	33	-9	30
	1	25	-6	33	-6	30
	1	25	0	32	-6	31
